# Supplementary material for: Beyond Small Molecules: Orchestrating Cell Fate with Engineered Water-Soluble Membrane Proteins
Source: Biomolecules. 2026 Apr 8;16(4):546. doi: 10.3390/biom16040546 (PMC13113681; doi:10.3390/biom16040546)
Supplement: Supplementary file 1 [file biomolecules-16-00546-s001.zip]

Archive with 1 entries (1 files):
- biomolecules-4142185-supplementary.pdf
